# Supplementary material for: Oral Squamous Cell Carcinoma Cells with Acquired Resistance to Erlotinib Are Sensitive to Anti-Cancer Effect of Quercetin via Pyruvate Kinase M2 (PKM2)
Source: Cells. 2023 Jan 1;12(1):179. doi: 10.3390/cells12010179 (PMC9818869; doi:10.3390/cells12010179)
Supplement: Supplementary file 1 [file cells-12-00179-s001.zip]

Archive with 1 entries (1 files):
- cells-2049219-supplementary.pdf
